# Supplementary material for: The Distribution and Host Shifts of Cotton-Melon Aphids in Northern China
Source: PLoS One. 2016 Mar 22;11(3):e0152103. doi: 10.1371/journal.pone.0152103 (PMC4803350; doi:10.1371/journal.pone.0152103)
Supplement: S1 Table — (XLSX) [file pone.0152103.s002.xlsx]

## Sheet: Sheet1
S1 Table. Pairwise FST values between all geographic populations
Population	1	2	3	4	5	6	7	8	9	11	12	13	14	15	17	18	19	32
2	0.020731
3	0.090298	0.085992
4	0.049523	0.034045	0.103687
5	0.046471	-0.008697	0.11682	0.06091
6	0.034093	0.048246	0.113059	0.106327	0.065511
7	0.057545	0.061125	0.099754	0.070742	0.07198	0.073314
8	0.1386	0.124887	0.124458	0.109856	0.139772	0.19592	0.19354
9	0.008998	0.074354	0.05538	0.099613	0.092156	0.054895	0.035907	0.185641
11	0.142793	0.157035	0.101791	0.179471	0.174149	0.137729	0.150087	0.161069	0.097314
12	0.017789	-0.020856	0.074479	0.05718	0.018499	0.051613	0.040491	0.153038	0.06131	0.151529
13	0.016315	0.018346	0.048344	0.07633	0.090368	0.047458	0.084958	0.171086	0.034237	0.097719	0.013163
14	0.002051	0.014647	0.07891	0.094738	0.059133	0.046259	0.043907	0.218508	-0.004936	0.11661	0.034763	0.019035
15	0.026223	0.049588	0.072553	0.044555	0.066014	0.015803	0.044204	0.122096	0.020814	0.12299	0.034372	0.024825	0.030481
17	-0.000829	0.015248	0.053992	0.051059	0.043108	0.054433	0.02611	0.134432	-0.007068	0.087039	6.4e-05	0.003273	-0.026044	0.020425
18	0.064083	0.062645	0.091041	0.144614	0.063262	0.048509	0.040072	0.218789	0.037745	0.120106	0.078981	0.030083	0.041829	0.04044	0.03087
19	0.019862	0.029276	0.085618	0.103718	0.051487	0.020967	0.037321	0.19244	-0.002799	0.101915	0.024203	0.030131	-0.01295	0.045163	0.008517	0.010094
32	0.122342	0.113932	0.127295	0.126111	0.187178	0.1996	0.200154	0.20111	0.153163	0.184846	0.143526	0.03715	0.137126	0.171012	0.105827	0.214487	0.156162
* P < 0.05 after sequential Bonferroni correction; NS, non-significant population differentiation. Populations 1–9,11-15,16-19 and 32 represent the 20 populations, HBNP, SDLL, HBZQ, SDWC, SDXJ, SDWX, SDLQ, HBQZ, HBQX, HBLZ, SDCW, SDSX, SDJX, SDCX, HNWS, HNSQ, HNLY, HNYL, HNXH, and HNAY-Aug.
