# Supplementary material for: The Distribution and Host Shifts of Cotton-Melon Aphids in Northern China
Source: PLoS One. 2016 Mar 22;11(3):e0152103. doi: 10.1371/journal.pone.0152103 (PMC4803350; doi:10.1371/journal.pone.0152103)
Supplement: S2 Table — (XLSX) [file pone.0152103.s003.xlsx]

## Sheet: Sheet1
S2 Table. Pairwise FST values between all Anayng populations
Population	20	21	22	23	24	25	26	27	29	30	31	32	33	34
21	0.496303
22	0.166648	0.566115
23	0.085946	0.54744	0.019148
24	0.278681	0.721189	0.32695	0.249884
25	0.126366	0.574671	0.176498	0.076851	0.069896
26	0.243595	0.70178	0.303394	0.213546	0.05581	0.034861
27	0.234969	0.703256	0.301475	0.230238	0.10172	0.052748	0.044338
29	0.15422	0.658103	0.205891	0.088603	0.016051	-0.049242	-0.036796	0.003876
30	0.126949	0.569981	0.049866	0.003328	0.377235	0.18215	0.356647	0.370246	0.214227
31	0.093034	0.534392	0.086836	-0.018117	0.210842	0.055811	0.176475	0.206097	0.036466	0.038909
32	0.156856	0.526984	0.152614	0.070966	0.411689	0.237713	0.387508	0.388615	0.274138	0.063308	0.064206
33	0.131604	0.512156	0.079463	0.004764	0.310928	0.153473	0.287493	0.298901	0.163201	0.010911	-0.002678	0.013536
34	0.140674	0.493211	0.108546	0.025154	0.27513	0.13401	0.255381	0.262814	0.135682	0.036785	-0.0028	0.03907	-0.000701
* P < 0.05 after sequential Bonferroni correction; NS, non-significant population differentiation. Populations 20–27, and 29–34 represent the 14 populations, HI-May, PO-May, CH-May, COW-May, CUW-May, ZUW-May, MUW-May, MU-May, CUW-Aug, COW-Aug, ZUW-Aug ,HNAY-Sep, CUW-Sep, ZUW-Sep.
